# Supplementary material for: Adapted Sequential Extraction Protocol to Study Mercury Speciation in Gold Mining Tailings: Implications for Environmental Contamination in the Amazon
Source: Toxics. 2024 Apr 30;12(5):326. doi: 10.3390/toxics12050326 (PMC11125949; doi:10.3390/toxics12050326)
Supplement: Supplementary file 1 [file toxics-12-00326-s001.zip]

Archive with 1 entries (1 files):
- toxics-2938464-supplementary.pdf
